# Supplementary material for: Identification of Novel Anti-Inflammatory Peptides from Jellyfish Nemopilema nomurai Enzymatic Hydrolysate: An Integrated In Silico Analysis and Cellular Evaluation
Source: Mar Drugs. 2026 May 28;24(6):192. doi: 10.3390/md24060192 (PMC13301869; doi:10.3390/md24060192)
Supplement: Supplementary file 1 [file marinedrugs-24-00192-s001.zip]

Archive with 1 entries (1 files):
- marinedrugs-4293858-supplementary.pdf
